# Supplementary material for: Molecular mechanisms facilitating the initial kinetochore encounter with spindle microtubules
Source: J Cell Biol. 2017 Jun 5;216(6):1609–22. doi: 10.1083/jcb.201608122 (PMC5461016; doi:10.1083/jcb.201608122)
Supplement: Table S2 (Excel) [file JCB_201608122_TableS2.xlsx]

## Sheet: Sheet1
Table S2. Genotypes of yeast strains used in this study
Strain	Genotype
T5477	MATa PGAL-CEN3-tetO2x112::URA3 ade1::TetR-3xECFP::HPH1 PMET3-CDC20::TRP1
	STU2-GFP::URA3
T9778	MATa STU1-4xmCherry::NatMX6 cen15::PGAL-CEN3-tetO2x112::URA3 ura3::PADH1-OsTIR1-2-9Myc::URA3
	his3::GFP-TUB1::HIS3 ade1::tetR-3xCFP::HPH1 PMET3-CDC20::TRP1
T10501	MATa ura3::PADH1-OsTIR1-2-9::URA3 STU1-IAA17::NatNT2 PGAL-CEN3-tetO2x112::URA3
	ade1::tetR-3xECFP::HPH1 PMET3-CDC20::TRP1 his3::GFP-TUB1::HIS3
T10594	MATa ura3::PADH1-OsTIR1-2-9::URA3 PGAL-CEN3-tetO2x112::URA3 ade1::tetR-3xECFP::HPH1
	PMET3-CDC20::TRP1 his3:: GFP-TUB1::HIS3
T10697	MATa ura3::PADH1-OsTIR1-2-9Myc::URA3 STU1-IAA17::NatNT2 trp1::mCherry-TUB1::TRP1
	PGAL-CEN3-tetO2x112::URA3 ade1::tetR-3xECFP::HPH1 PMET3-CDC20::TRP1 STU2-3xGFP::KanMx6
T10699	MATα ura3::PADH1-OsTIR1-2-9Myc::URA3 trp1: mCherry-TUB1::TRP1 PGAL-CEN3-tetO2x112::URA3
	ade1::tetR-3xECFP::HPH1 PMET3-CDC20::TRP1 STU2-3xGFP::KanMx6
T10833	MATa trp1::mCherry-TUB1::TRP1 PGAL-CEN3-tetO2x112::URA3 ade1::tetR-3xECFP::HPH1
	PMET3-CDC20::TRP1 STU1-2xGFP::KanMX6 ura3::PADH1-OsTIR1-2-9Myc::URA3
T10834	MATa trp1::mCherry-TUB1::TRP1 PGAL-CEN3-tetO2x112::URA3 ade1::tetR-3xECFP::HPH1
	PMET3-CDC20::TRP1 STU1-2xGFP::KanMX6 ura3::PADH1-OsTIR1-2-9Myc::URA3 STU2-IAA17::NatNT2
T11037	MATα REC102::lacOs::URA3 his3::PGALS-STU2-GFP-LacI::HIS3 trp1::CFP-TUB1::TRP1
	PMET3-CDC20::TRP1 STU1-4xmCherry::NatMx6
T11106	MATα REC102::lacOs::URA3 trp1::CFP-TUB1::TRP1 PMET3-CDC20::TRP1
	his3::PGALS-STU1-GFP-lacI::HIS3
T11230	MATa CEN5::tetO2x112::HIS3 ade1::tetR-3xCFP::HPH1 trp1::YFP-TUB1::TRP1 TOR1-1 fpr1Δ::NatMx4
	RPL13A-2xFKBP12::TRP1 STU1-FRB::Nat1 MTW1-4xmCherry::Nat1 Ndc80-4xmCherry::Nat1
T11242	MATα CEN5::tetO2x112::HIS3 ade1::tetR-3xCFP::HPH1 trp1::YFP-TUB1::TRP1 TOR1-1
	fpr1Δ::NatMx4 RPL13A-2xFKBP12::TRP1 MTW1-4xmCherry::Nat1 Ndc80-4xmCherry::Nat1
T11263	MATα cen15Δ::PGAL-CEN3-tetO2x112::URA3 ade1::tetR-3CFP::HPH1 trp1::mcherry-TUB1::TRP1
	REC102::lacOs::URA3 PMET3-CDC20::TRP1 his3::PGALS-STU1-GFP-LacI::HIS3
T11339	MATa ura3:::PADH1-OsTIR1-2-9::URA3 STU1-IAA17::NatNT2 PGAL-CEN3-tetO2x112::URA3
	ade1::tetR-CFP::HPH1 trp1::mcherry-TUB1::TRP1 REC102::lacOs::URA3 PMET3-CDC20::TRP1
	his3::PGALS-STU1-GFP-LacI::HIS3
T11686	MATa ura3::PADH1-OsTIR1-2-9Myc::URA3 STU1-IAA17::NatNT2 REC102::lacOs::URA3
	his3::PGALS-STU2-GFP-LacI::HIS3 trp1::CFP-TUB1::TRP1 cdc20::PMET3-CDC20::TRP1
T11722	MATα ura3::PADH1-OsTIR1-2-9Myc::URA3 REC102::lacOs::URA3 his3::PGALS-STU2-GFP-LacI::HIS3
	trp1::CFP-TUB1::TRP1 PMET3-CDC20::TRP1
T11965	MATα cen15Δ::PGAL-CEN3-tetO2x112::URA3 leu2::tetR-GFP::LEU2 TOR1-1 fpr1Δ::NatMx4
	RPL13A-2xFKBP12::TRP1 STU1-FRB::Nat1 PMET3-CDC20::TRP1 his3::GFP-TUB1::HIS3
T11966	MATα cen15Δ::PGAL-CEN3-tetO2x112::URA3 leu2::tetR-GFP::LEU2 TOR1-1 fpr1Δ::NatMx4
	RPL13A-2xFKBP12::TRP1 PMET3-CDC20::TRP1 his3::GFP-TUB1::HIS3
T12563	MATa trp1::mCherry-TUB1::TRP1 Stu1-VC155::HisMx6 Stu2-VN173::TRP1 MTW1-3xCFP::SkHIS3MX6
	NDC80-3xCFP::kHIS3MX6
T12633	MATα trp1::mCherry-TUB1::TRP1 Stu2-VN173::TRP1 MTW1-3xCFP::SkHIS3MX6
	NDC80-3xCFP::SkHIS3MX6
T12669	MATα ura3::CFP-TUB1::URA3 STU2-3xGFP::kanMX6 STU1-4xmCherry::NatMx6 MTW1-3xCFP::SkHIS3MX6
	NDC80-3xCFP-SkHIS3MX6
T12680	MATα ura3::PADH1-OsTIR1-2-9Myc::URA3 STU1-IAA17::NatNT2 trp1::mCherry-TUB1::TRP1
	PMET3-CDC20::TRP1 STU2-3xGFP::KanMx6 MTW1-3xCFP::SkHISMx6 NDC80-3xCFP::SkHISMx6
T12681	MATα ura3::PADH1-OsTIR1-2-9Myc::URA3 trp1::mCherry-TUB1::TRP1 PMET3-CDC20::TRP1
	STU2-3xGFP::KanMx6 MTW1-3xCFP::SkHISMx6 NDC80-3xCFP::SkHISMx6
T12693	MATα PGAL-CEN3-tetO2x112::URA3 ade1::TetR-3xECFP::HPH1 ura3::CFP-TUB1::URA3
	PMET3-CDC20::TRP1 STU2-3xGFP::kanMX6 STU1-4xmCherry::NatMx6
T12731	MATa trp1::mCherry-TUB1::TRP1 STU1-VC155::HisMx6 MTW1-3xCFP::SkHIS3MX6
	NDC80-3xCFP::SkHIS3MX6
T12901	MATα trp1::YFP-TUB1::TRP1 TOR1-1 fpr1Δ::NatMx4 RPL13A-2xFKBP12::TRP1 STU1-FRB::Nat1
	Ndc80-4xmCherry::Nat1
T12903	MATα trp1::YFP-TUB1::TRP1 TOR1-1 fpr1Δ::NatMx4 RPL13A-2xFKBP12::TRP1
	Ndc80-4xmCherry::Nat1
T12973	MATα trp1::mCherry-TUB1::TRP1 STU2-VN173::HisMx6 MIF2-VC155::KanMx6
	MTW1-3xCFP::SkHIS3MX6 NDC80-3xCFP::SkHIS3MX6
T12974	MATa trp1::mCherry-TUB1::TRP1 STU1-VC155::HisMx6 MIF2-VN173::KanMx6
	MTW1-3xCFP::SkHIS3MX6 NDC80-3xCFP::SkHIS3MX6
T12987	MATa trp1::YFP-TUB1::TRP1 TOR1-1 fpr1Δ::NatMx4 RPL13A-2xFKBP12::TRP1 STU1-FRB::Nat1
	Spc105-4xmCherry::Nat1
T12988	MATa trp1::YFP-TUB1::TRP1 TOR1-1 fpr1Δ::NatMx4 RPL13A-2xFKBP12::TRP1
	Spc105-4xmCherry::Nat1
The table shows genotypes of yeast strains used in this study. All strains used in this study are derivatives of Saccharomyces cerevisiae W303 (K699 and K700 from Kim Nasmyth lab).
